# Supplementary material for: Consequences of exposure to pollutants on respiratory health: From genetic correlations to causal relationships
Source: PLoS One. 2022 Nov 17;17(11):e0277235. doi: 10.1371/journal.pone.0277235 (PMC9671383; doi:10.1371/journal.pone.0277235)
Supplement: S1 Table — An optimal value of Lambda is between 0.95 and 1.05. If Lambda RG is lower than 0.95, it could be due a bias (in an underpowered dataset). Otherwise, if it is greater than 1.05 it could be for two reasons: the dataset does not follow a normal distribution or due polygenicity. The case of polygenicity can be identified through the intercept. Indeed, a value of intercept close to 1 justifies the polygenicity hypothesis. SE: standard error; GC: genetic correlation. (XLSX) [file pone.0277235.s001.xlsx]

## Sheet: Foglio1
Respiratory disorders	h^2	h^2 SE	z_score	Lambda GC	Intercept	Intercept SE	Ratio	Ratio SE
Age asthma diagnosed	0.1228	0.0255	4.81569	1.0649	1.0155	0.0069	0.1464	0.0648
Age asthma diagnosed by doctor	0.1758	0.0434	4.05069	1.0255	0.9948	0.0063	< 0 usually indicates GC correction.
Age hayfever or allergic rhinitis diagnosed by doctor	0.1014	0.0221	4.58824	1.0375	1.0073	0.0062	0.1494	0.127
Condition that has ever been diagnosed by a doctor: Asthma	0.0509	0.0042	12.119	1.2631	1.0564	0.011	0.1312	0.0256
Condition that has ever been diagnosed by a doctor: Emphysema or chronic bronchitis	0.0138	0.0017	8.11765	1.071	0.9845	0.0074	< 0 usually indicates GC correction.
Condition that has ever been diagnosed by a doctor: Hayfever allergic rhinitis or eczema	0.0673	0.0042	16.0238	1.3238	1.0654	0.0118	0.1191	0.0216
Condition that has ever been diagnosed by a doctor: None of the above	0.0701	0.0047	14.9149	1.3272	1.067	0.0119	0.1156	0.0206
Breathing problems during period of job: Yes	0.0302	0.0053	5.69811	1.0557	1.0082	0.0063	0.1313	0.1012
Bring up phlegm or sputum or mucus on most days	0.0253	0.0052	4.86538	1.0557	1.0111	0.0069	0.1937	0.1214
Cough on most days	0.0472	0.0056	8.42857	1.0895	0.996	0.0064	< 0 usually indicates GC correction.
Diagnoses main ICD10 J44: Other chronic obstructive pulmonary disease	0.0075	0.0014	5.35714	1.0466	0.9971	0.0063	< 0 usually indicates GC correction.
Diagnoses main ICD10 R07: Pain in throat and chest	0.0209	0.0016	13.0625	1.1459	1.0096	0.007	0.0608	0.0442
Diseases of the respiratory system	0.013	0.0016	8.125	1.0926	1.0053	0.0075	0.0533	0.0756
Doctor diagnosed: asthma	0.0624	0.0084	7.42857	1.0833	1.0049	0.0071	0.0416	0.0603
Doctor diagnosed: hayfever or allergic rhinitis	0.0762	0.0078	9.76923	1.1144	1.0105	0.0078	0.0705	0.0525
Medication related adverse effects (Asthma or COPD)	0.013	0.0016	8.125	1.0864	1.0092	0.0077	0.0902	0.0758
self reported: asthma	0.0517	0.0043	12.0233	1.2597	1.0562	0.011	0.1288	0.0253
self reported: emphysema or chronic bronchitis	0.0105	0.0016	6.5625	1.0466	0.9883	0.007	< 0 usually indicates GC correction.
self reported: hayfever or allergic rhinitis	0.0214	0.0021	10.1905	1.1428	1.0208	0.0074	0.1186	0.0425
Other pulmonary diagnosis	0.013	0.0016	8.125	1.0926	1.0053	0.0075	0.0533	0.0756
Pollutants	h^2	h^2 SE	z_score	Lambda GC	Intercept	Intercept SE	Ratio	Ratio SE
A gas fire that you use regularly in winter time	0.0063	0.0013	4.84615	1.071	1.0325	0.0067	0.4225	0.0873
An open solid fuel fire that you use regularly in winter time	0.0195	0.0016	12.1875	1.1333	1.01	0.0073	0.0673	0.0494
Home area population density urban or rural: England or Wales Urban less sparse	0.0059	0.0014	4.21429	1.1651	1.1206	0.0068	0.7473	0.0422
Home area population density urban or rural: Scotland Large Urban Area	0.0085	0.002	4.25	1.3068	1.2546	0.0076	0.8128	0.0244
Nitrogen dioxide air pollution 2010	0.0152	0.0017	8.94118	1.1364	1.0351	0.0068	0.2478	0.048
Nitrogen oxides air pollution 2010	0.0145	0.0017	8.52941	1.1238	1.0273	0.007	0.2133	0.0551
Particulate matter air pollution (pm2 5) 2010	0.0134	0.0017	7.88235	1.1144	1.0296	0.0068	0.257	0.0592
Particulate matter air pollution (pm2 5) absorbance 2010	0.0099	0.0017	5.82353	1.1019	1.0424	0.0066	0.3982	0.0617
Time spent driving	0.0443	0.0027	16.4074	1.1908	1.0015	0.0069	0.0071	0.0325
Transport type for commuting to job workplace: Car or motor vehicle	0.0249	0.0028	8.89286	1.1082	1.0167	0.0066	0.1541	0.0611
Transport type for commuting to job workplace: Cycle	0.0315	0.0031	10.1613	1.1301	1.0148	0.0077	0.1121	0.0583
Transport type for commuting to job workplace: Public transport	0.0309	0.0031	9.96774	1.127	1.0148	0.0072	0.1122	0.0546
Transport type for commuting to job workplace: Walk	0.0168	0.0027	6.22222	1.0557	0.998	0.0059	< 0 (usually indicates GC correction)
Types of transport used (excluding work): Car or motor vehicle	0.0255	0.0017	15	1.1715	1.0099	0.007	0.0527	0.0372
Types of transport used (excluding work): Cycle	0.0254	0.0017	14.9412	1.1779	1.0233	0.0065	0.1155	0.0322
Types of transport used (excluding work): Public transport	0.0236	0.0017	13.8824	1.1619	1.0107	0.0068	0.0603	0.0387
Types of transport used (excluding work): Walk	0.0325	0.0022	14.7727	1.2299	1.0254	0.0085	0.1009	0.0336
Worked with materials containing asbestos: Sometimes	0.0319	0.0062	5.14516	1.0436	1.0019	0.0061	0.0373	0.1228
Worked with paints thinners or glues: Sometimes	0.0315	0.0053	5.9434	1.0436	0.9981	0.0059	< 0 (usually indicates GC correction)
Workplace full of chemical or other fumes: Sometimes	0.0259	0.0049	5.28571	1.0557	1.0133	0.0057	0.2296	0.0989
Workplace had a lot of diesel exhaust: Sometimes	0.0284	0.0055	5.16364	1.0466	1.0037	0.0063	0.0693	0.1158
Workplace very dusty: Often	0.0357	0.0053	6.73585	1.0649	1.0095	0.0066	0.1328	0.0924
Workplace very dusty: Sometimes	0.0221	0.005	4.42	1.0527	1.0121	0.0059	0.2358	0.1154
