# Supplementary material for: Consequences of exposure to pollutants on respiratory health: From genetic correlations to causal relationships
Source: PLoS One. 2022 Nov 17;17(11):e0277235. doi: 10.1371/journal.pone.0277235 (PMC9671383; doi:10.1371/journal.pone.0277235)
Supplement: S2 Table — The genetic correlation expresses two aspects: the percentage with which pollutants and respiratory disorders are correlated and the type of correlation (i.e., a positive value means correlation in the same way, a negative value means correlation in opposite way). GC (SE): genetic correlation standard error. FDR: false discovery rate p value. (XLSX) [file pone.0277235.s002.xlsx]

## Sheet: Foglio1
	A gas fire that you use regularly in winter time			LEGENDA
Phenotype	GC (SE)	FDR		FDR < 0.05
Age asthma diagnosed	0.2063 (0.1011)	0.1106866
Age asthma diagnosed by doctor	-0.2874 (0.1665)	0.2002009
Age hayfever or allergic rhinitis diagnosed by doctor	0.0611 (0.1632)	0.8332941
Condition that has ever been diagnosed by a doctor: Asthma	0.0826 (0.0722)	0.4284451
Condition that has ever been diagnosed by a doctor: Emphysema or chronic bronchitis	0.2553 (0.1038)	0.04662112
Condition that has ever been diagnosed by a doctor: Hayfever allergic rhinitis or eczema	-0.0987 (0.0643)	0.2653228
Condition that has ever been diagnosed by a doctor: None of the above	-0.0081 (0.063)	0.9456279
Breathing problems during period of job: Yes	-0.0808 (0.148)	0.7469362
Bring up phlegm or sputum or mucus on most days	-0.2072 (0.1583)	0.3426578
Cough on most days	-0.0545 (0.1213)	0.7922831
Diagnoses main ICD10 J44: Other chronic obstructive pulmonary disease	0.1881 (0.1321)	0.302087
Diagnoses main ICD10 R07: Pain in throat and chest	0.225 (0.0971)	0.06294857
Diseases of the respiratory system	0.1052 (0.1157)	0.54495
Doctor diagnosed: asthma	0.0015 (0.0988)	0.9980933
Doctor diagnosed: hayfever or allergic rhinitis	-0.184 (0.1008)	0.1686881
Medication related adverse effects (Asthma or COPD)	0.2067 (0.1251)	0.2253814
self reported: asthma	0.0726 (0.0721)	0.4884899
self reported: emphysema or chronic bronchitis	0.1928 (0.1133)	0.2066897
self reported: hayfever or allergic rhinitis	-0.1807 (0.0954)	0.1471121
Other pulmonary diagnosis	0.1052 (0.1157)	0.54495
	An open solid fuel fire that you use regularly in winter time
Phenotype	GC (SE)	FDR
Age asthma diagnosed by doctor	-0.0277 (0.1019)	0.8740903
Age hayfever or allergic rhinitis diagnosed by doctor	-0.1608 (0.0893)	0.1765479
Condition that has ever been diagnosed by a doctor: Asthma	-0.1759 (0.0433)	0.0003843529
Condition that has ever been diagnosed by a doctor: Emphysema or chronic bronchitis	-0.211 (0.0717)	0.01472727
Condition that has ever been diagnosed by a doctor: Hayfever allergic rhinitis or eczema	0.0594 (0.0406)	0.2887388
Condition that has ever been diagnosed by a doctor: None of the above	0.0628 (0.0402)	0.2549402
Breathing problems during period of job: Yes	-0.2395 (0.0901)	0.029625
Bring up phlegm or sputum or mucus on most days	-0.1217 (0.0913)	0.3349459
Cough on most days	-0.3177 (0.0731)	0.0001482353
Diagnoses main ICD10 J44: Other chronic obstructive pulmonary disease	-0.4312 (0.09)	0.00002173171
Diagnoses main ICD10 R07: Pain in throat and chest	-0.3698 (0.0552)	0.000000001674
Diseases of the respiratory system	-0.3318 (0.0649)	0.000006094286
Doctor diagnosed: asthma	-0.0884 (0.0673)	0.3426578
Doctor diagnosed: hayfever or allergic rhinitis	0.0697 (0.0622)	0.4381667
Medication related adverse effects (Asthma or COPD)	-0.148 (0.0699)	0.09823404
self reported: asthma	-0.1701 (0.0429)	0.0005341622
self reported: emphysema or chronic bronchitis	-0.1981 (0.0793)	0.04272152
self reported: hayfever or allergic rhinitis	1.6392e-05 (0.0602)	0.9998
Other pulmonary diagnosis	-0.3318 (0.0649)	0.000006094286
	Home area population density urban or rural England or Wales Urban less sparse
Phenotype	GC (SE)	FDR
Age asthma diagnosed	0.162 (0.1093)	0.2841673
Age asthma diagnosed by doctor	0.2195 (0.1675)	0.3426578
Age hayfever or allergic rhinitis diagnosed by doctor	0.301 (0.1763)	0.2052468
Condition that has ever been diagnosed by a doctor: Asthma	0.2157 (0.0658)	0.005242718
Condition that has ever been diagnosed by a doctor: Emphysema or chronic bronchitis	0.1236 (0.1098)	0.4368634
Condition that has ever been diagnosed by a doctor: Hayfever allergic rhinitis or eczema	0.0485 (0.0689)	0.6556171
Condition that has ever been diagnosed by a doctor: None of the above	-0.1336 (0.0639)	0.1015979
Breathing problems during period of job: Yes	0.0472 (0.1375)	0.848588
Bring up phlegm or sputum or mucus on most days	0.2232 (0.17)	0.3426578
Cough on most days	0.1579 (0.1248)	0.362873
Diagnoses main ICD10 J44: Other chronic obstructive pulmonary disease	0.3506 (0.1399)	0.04223077
Diagnoses main ICD10 R07: Pain in throat and chest	0.2757 (0.0953)	0.01628571
Diseases of the respiratory system	0.1677 (0.1175)	0.302087
Doctor diagnosed: asthma	0.0321 (0.099)	0.8582553
Doctor diagnosed: hayfever or allergic rhinitis	0.004 (0.0976)	0.9853472
Medication related adverse effects (Asthma or COPD)	0.0776 (0.1224)	0.6935707
self reported: asthma	0.222 (0.0646)	0.003272727
self reported: emphysema or chronic bronchitis	0.1436 (0.1227)	0.4146857
self reported: hayfever or allergic rhinitis	0.0008 (0.0973)	0.998648
Other pulmonary diagnosis	0.1677 (0.1175)	0.302087
	Nitrogen dioxide air pollution 2010
Phenotype	GC (SE)	FDR
Age asthma diagnosed	0.1038 (0.0765)	0.3266159
Age asthma diagnosed by doctor	0.0395 (0.1143)	0.848588
Age hayfever or allergic rhinitis diagnosed by doctor	0.2927 (0.1098)	0.02928169
Condition that has ever been diagnosed by a doctor: Asthma	0.0757 (0.0517)	0.2887388
Condition that has ever been diagnosed by a doctor: Emphysema or chronic bronchitis	0.0861 (0.11)	0.6167368
Condition that has ever been diagnosed by a doctor: Hayfever allergic rhinitis or eczema	-0.035 (0.0411)	0.5761463
Condition that has ever been diagnosed by a doctor: None of the above	-0.0095 (0.0445)	0.9081619
Breathing problems during period of job: Yes	-0.0547 (0.1064)	0.7582448
Bring up phlegm or sputum or mucus on most days	0.243 (0.102)	0.05561677
Cough on most days	0.1373 (0.0964)	0.302087
Diagnoses main ICD10 J44: Other chronic obstructive pulmonary disease	-0.0136 (0.1125)	0.9456279
Diagnoses main ICD10 R07: Pain in throat and chest	-0.0014 (0.0657)	0.9967205
Diseases of the respiratory system	0.0114 (0.0932)	0.9456279
Doctor diagnosed: asthma	-0.0259 (0.072)	0.8435739
Doctor diagnosed: hayfever or allergic rhinitis	-0.0608 (0.0614)	0.4953846
Medication related adverse effects (Asthma or COPD)	-0.0019 (0.0925)	0.9967205
self reported: asthma	0.068 (0.0509)	0.3349459
self reported: emphysema or chronic bronchitis	0.191 (0.1276)	0.281093
self reported: hayfever or allergic rhinitis	0.005 (0.0644)	0.9667742
Other pulmonary diagnosis	0.0114 (0.0932)	0.9456279
	Nitrogen oxides air pollution 2010
Phenotype	GC (SE)	FDR
Age asthma diagnosed	0.1606 (0.0764)	0.100125
Age asthma diagnosed by doctor	0.0386 (0.1151)	0.8508462
Age hayfever or allergic rhinitis diagnosed by doctor	0.3002 (0.1132)	0.0297931
Condition that has ever been diagnosed by a doctor: Asthma	0.1069 (0.0532)	0.1163883
Condition that has ever been diagnosed by a doctor: Emphysema or chronic bronchitis	0.1697 (0.1142)	0.2825725
Condition that has ever been diagnosed by a doctor: Hayfever allergic rhinitis or eczema	-0.0798 (0.0428)	0.1557209
Condition that has ever been diagnosed by a doctor: None of the above	-0.0028 (0.046)	0.9727159
Breathing problems during period of job: Yes	0.0566 (0.1011)	0.7368057
Bring up phlegm or sputum or mucus on most days	0.3288 (0.1033)	0.007065421
Cough on most days	0.2038 (0.095)	0.09211765
Diagnoses main ICD10 J44: Other chronic obstructive pulmonary disease	0.1281 (0.1137)	0.4368634
Diagnoses main ICD10 R07: Pain in throat and chest	0.1454 (0.0652)	0.07654945
Diseases of the respiratory system	0.1306 (0.0954)	0.3236237
Doctor diagnosed: asthma	0.0301 (0.0728)	0.81528
Doctor diagnosed: hayfever or allergic rhinitis	-0.0852 (0.0638)	0.3349459
Medication related adverse effects (Asthma or COPD)	0.0606 (0.0965)	0.6955777
self reported: asthma	0.0967 (0.0521)	0.1585
self reported: emphysema or chronic bronchitis	0.2829 (0.1338)	0.09833684
self reported: hayfever or allergic rhinitis	-0.0058 (0.0665)	0.9622759
Other pulmonary diagnosis	0.1306 (0.0954)	0.3236237
	Particulate matter air pollution pm2 5 2010
Phenotype	GC (SE)	FDR
Age asthma diagnosed	0.2127 (0.0854)	0.04313208
Age asthma diagnosed by doctor	0.0506 (0.1205)	0.8114432
Age hayfever or allergic rhinitis diagnosed by doctor	0.3153 (0.1179)	0.02892857
Condition that has ever been diagnosed by a doctor: Asthma	0.1443 (0.0505)	0.0175814
Condition that has ever been diagnosed by a doctor: Emphysema or chronic bronchitis	0.2705 (0.1154)	0.06067059
Condition that has ever been diagnosed by a doctor: Hayfever allergic rhinitis or eczema	-0.0666 (0.0433)	0.2640237
Condition that has ever been diagnosed by a doctor: None of the above	-0.033 (0.0452)	0.6486959
Breathing problems during period of job: Yes	0.1467 (0.1011)	0.2950929
Bring up phlegm or sputum or mucus on most days	0.4063 (0.1075)	0.001255814
Cough on most days	0.2731 (0.0943)	0.01628571
Diagnoses main ICD10 J44: Other chronic obstructive pulmonary disease	0.2075 (0.1159)	0.1801636
Diagnoses main ICD10 R07: Pain in throat and chest	0.2156 (0.0685)	0.008345455
Diseases of the respiratory system	0.2337 (0.097)	0.05268293
Doctor diagnosed: asthma	0.0946 (0.0696)	0.3266159
Doctor diagnosed: hayfever or allergic rhinitis	-0.0747 (0.067)	0.4382945
Medication related adverse effects (Asthma or COPD)	0.084 (0.0949)	0.5553443
self reported: asthma	0.134 (0.0493)	0.02564029
self reported: emphysema or chronic bronchitis	0.3831 (0.135)	0.01840909
self reported: hayfever or allergic rhinitis	-0.0431 (0.068)	0.6935707
Other pulmonary diagnosis	0.2337 (0.097)	0.05268293
	Time spent driving
Phenotype	GC (SE)	FDR
Age asthma diagnosed	0.0099 (0.0568)	0.9214218
Age asthma diagnosed by doctor	0.0089 (0.084)	0.954
Age hayfever or allergic rhinitis diagnosed by doctor	-0.0205 (0.0815)	0.8869057
Condition that has ever been diagnosed by a doctor: Asthma	-0.0404 (0.0361)	0.4381667
Condition that has ever been diagnosed by a doctor: Emphysema or chronic bronchitis	-0.0481 (0.0709)	0.6723
Condition that has ever been diagnosed by a doctor: Hayfever allergic rhinitis or eczema	-0.0675 (0.0296)	0.06825843
Condition that has ever been diagnosed by a doctor: None of the above	0.058 (0.0288)	0.1163883
Breathing problems during period of job: Yes	-0.0825 (0.0743)	0.4405872
Bring up phlegm or sputum or mucus on most days	0.0141 (0.0796)	0.921
Cough on most days	0.0592 (0.0659)	0.5507403
Diagnoses main ICD10 J44: Other chronic obstructive pulmonary disease	0.0677 (0.0832)	0.59904
Diagnoses main ICD10 R07: Pain in throat and chest	0.0672 (0.0492)	0.3236237
Diseases of the respiratory system	0.1707 (0.0601)	0.01840909
Doctor diagnosed: asthma	-0.0158 (0.0505)	0.8635443
Doctor diagnosed: hayfever or allergic rhinitis	-0.0944 (0.0461)	0.10935
Medication related adverse effects (Asthma or COPD)	0.037 (0.0624)	0.7165036
self reported: asthma	-0.0319 (0.036)	0.5553443
self reported: emphysema or chronic bronchitis	-0.0536 (0.0762)	0.6556171
self reported: hayfever or allergic rhinitis	-0.1367 (0.0427)	0.007065421
Other pulmonary diagnosis	0.1707 (0.0601)	0.01840909
	Transport type for commuting to job workplace Car or motor vehicle
Phenotype	GC (SE)	FDR
Age asthma diagnosed	-0.0453 (0.0715)	0.6935707
Age asthma diagnosed by doctor	-0.0491 (0.1153)	0.8079509
Age hayfever or allergic rhinitis diagnosed by doctor	-0.2791 (0.1045)	0.02910638
Condition that has ever been diagnosed by a doctor: Asthma	0.1289 (0.0485)	0.029625
Condition that has ever been diagnosed by a doctor: Emphysema or chronic bronchitis	0.4007 (0.0753)	0.00000234
Condition that has ever been diagnosed by a doctor: Hayfever allergic rhinitis or eczema	-0.0895 (0.0423)	0.09833684
Condition that has ever been diagnosed by a doctor: None of the above	-0.0298 (0.0435)	0.6680301
Breathing problems during period of job: Yes	0.1068 (0.0957)	0.4382945
Bring up phlegm or sputum or mucus on most days	0.159 (0.0974)	0.2327899
Cough on most days	0.1489 (0.0773)	0.1384225
Diagnoses main ICD10 J44: Other chronic obstructive pulmonary disease	0.4572 (0.1057)	0.0001578462
Diagnoses main ICD10 R07: Pain in throat and chest	0.439 (0.0722)	0.0000000648
Diseases of the respiratory system	0.4041 (0.0824)	0.00001489765
Doctor diagnosed: asthma	0.1043 (0.0654)	0.243878
Doctor diagnosed: hayfever or allergic rhinitis	-0.0844 (0.067)	0.365026
Medication related adverse effects (Asthma or COPD)	0.0715 (0.0777)	0.540605
self reported: asthma	0.1318 (0.0476)	0.0224
self reported: emphysema or chronic bronchitis	0.4009 (0.0848)	0.00002875814
self reported: hayfever or allergic rhinitis	-0.1807 (0.0621)	0.01580488
Other pulmonary diagnosis	0.4041 (0.0824)	0.00001489765
	Transport type for commuting to job workplace Cycle
Phenotype	GC (SE)	FDR
Age asthma diagnosed	-0.088 (0.0714)	0.3778275
Age asthma diagnosed by doctor	-0.0503 (0.1037)	0.7735068
Age hayfever or allergic rhinitis diagnosed by doctor	-0.1677 (0.1107)	0.2750824
Condition that has ever been diagnosed by a doctor: Asthma	-0.1074 (0.0419)	0.03744
Condition that has ever been diagnosed by a doctor: Emphysema or chronic bronchitis	-0.4029 (0.0799)	0.000008584138
Condition that has ever been diagnosed by a doctor: Hayfever allergic rhinitis or eczema	0.0774 (0.0402)	0.1384225
Condition that has ever been diagnosed by a doctor: None of the above	0.0401 (0.0378)	0.4669222
Breathing problems during period of job: Yes	-0.213 (0.0837)	0.03882353
Bring up phlegm or sputum or mucus on most days	-0.0278 (0.0944)	0.866142
Cough on most days	-0.186 (0.065)	0.0175814
Diagnoses main ICD10 J44: Other chronic obstructive pulmonary disease	-0.3792 (0.0974)	0.0006585366
Diagnoses main ICD10 R07: Pain in throat and chest	-0.4823 (0.0608)	0.0000000000005724
Diseases of the respiratory system	-0.4015 (0.0752)	0.000002334273
Doctor diagnosed: asthma	-0.0884 (0.057)	0.2590714
Doctor diagnosed: hayfever or allergic rhinitis	0.0167 (0.0538)	0.8635443
Medication related adverse effects (Asthma or COPD)	-0.1495 (0.0721)	0.1041624
self reported: asthma	-0.1094 (0.0415)	0.03106849
self reported: emphysema or chronic bronchitis	-0.4322 (0.094)	0.00005184
self reported: hayfever or allergic rhinitis	0.1083 (0.0563)	0.1384225
Other pulmonary diagnosis	-0.4015 (0.0752)	0.000002334273
	Transport type for commuting to job workplace Public transport
Phenotype	GC (SE)	FDR
Age asthma diagnosed	-0.0637 (0.0767)	0.5902258
Age asthma diagnosed by doctor	0.1303 (0.1124)	0.419735
Age hayfever or allergic rhinitis diagnosed by doctor	0.236 (0.0928)	0.03882353
Condition that has ever been diagnosed by a doctor: Asthma	-0.0708 (0.0475)	0.2825725
Condition that has ever been diagnosed by a doctor: Emphysema or chronic bronchitis	-0.2947 (0.0769)	0.0006585366
Condition that has ever been diagnosed by a doctor: Hayfever allergic rhinitis or eczema	0.1567 (0.0411)	0.0006585366
Condition that has ever been diagnosed by a doctor: None of the above	-0.0446 (0.0413)	0.4547027
Breathing problems during period of job: Yes	0.0172 (0.0959)	0.921
Bring up phlegm or sputum or mucus on most days	-0.2101 (0.0948)	0.0784918
Cough on most days	-0.0834 (0.0821)	0.4850609
Diagnoses main ICD10 J44: Other chronic obstructive pulmonary disease	-0.4892 (0.1046)	0.00003583636
Diagnoses main ICD10 R07: Pain in throat and chest	-0.3329 (0.0555)	0.00000009055385
Diseases of the respiratory system	-0.5054 (0.0746)	0.000000001107
Doctor diagnosed: asthma	-0.0204 (0.0686)	0.866142
Doctor diagnosed: hayfever or allergic rhinitis	0.106 (0.065)	0.2333975
Medication related adverse effects (Asthma or COPD)	-0.0504 (0.0848)	0.7162788
self reported: asthma	-0.0677 (0.0479)	0.3068448
self reported: emphysema or chronic bronchitis	-0.2801 (0.0886)	0.007926606
self reported: hayfever or allergic rhinitis	0.2291 (0.0575)	0.00050625
Other pulmonary diagnosis	-0.5054 (0.0746)	0.000000001107
	Transport type for commuting to job workplace Walk
Phenotype	GC (SE)	FDR
Age asthma diagnosed	0.0775 (0.0918)	0.5804636
Age asthma diagnosed by doctor	0.0934 (0.1396)	0.6779552
Age hayfever or allergic rhinitis diagnosed by doctor	0.1301 (0.1344)	0.5092521
Condition that has ever been diagnosed by a doctor: Asthma	0.0072 (0.0587)	0.9456279
Condition that has ever been diagnosed by a doctor: Emphysema or chronic bronchitis	-0.2514 (0.0911)	0.02302941
Condition that has ever been diagnosed by a doctor: Hayfever allergic rhinitis or eczema	0.217 (0.0546)	0.0005163288
Condition that has ever been diagnosed by a doctor: None of the above	-0.1038 (0.0535)	0.1352571
Breathing problems during period of job: Yes	0.1072 (0.1242)	0.5694946
Bring up phlegm or sputum or mucus on most days	-0.0385 (0.1436)	0.8740903
Cough on most days	0.0274 (0.0985)	0.8740903
Diagnoses main ICD10 J44: Other chronic obstructive pulmonary disease	-0.3907 (0.125)	0.008756757
Diagnoses main ICD10 R07: Pain in throat and chest	-0.2472 (0.0853)	0.01628571
Diseases of the respiratory system	-0.2986 (0.1014)	0.0144
Doctor diagnosed: asthma	0.0432 (0.0833)	0.7571276
Doctor diagnosed: hayfever or allergic rhinitis	0.144 (0.0835)	0.2002009
Medication related adverse effects (Asthma or COPD)	0.07 (0.0974)	0.6510229
self reported: asthma	0.0007 (0.0578)	0.9980933
self reported: emphysema or chronic bronchitis	-0.2115 (0.1005)	0.1000838
self reported: hayfever or allergic rhinitis	0.2714 (0.0785)	0.002783505
Other pulmonary diagnosis	-0.2986 (0.1014)	0.0144
	Types of transport used excluding work Car or motor vehicle
Phenotype	GC (SE)	FDR
Age asthma diagnosed	0.0108 (0.0678)	0.9304615
Age asthma diagnosed by doctor	0.0391 (0.0888)	0.7983767
Age hayfever or allergic rhinitis diagnosed by doctor	-0.1677 (0.0808)	0.1041624
Condition that has ever been diagnosed by a doctor: Asthma	0.014 (0.0392)	0.8447896
Condition that has ever been diagnosed by a doctor: Emphysema or chronic bronchitis	-0.1387 (0.0613)	0.07179888
Condition that has ever been diagnosed by a doctor: Hayfever allergic rhinitis or eczema	0.038 (0.0331)	0.426566
Condition that has ever been diagnosed by a doctor: None of the above	-0.0129 (0.0328)	0.8269714
Breathing problems during period of job: Yes	-0.0064 (0.0736)	0.9622759
Bring up phlegm or sputum or mucus on most days	-0.1097 (0.0779)	0.3086547
Cough on most days	0.0747 (0.0596)	0.3666408
Diagnoses main ICD10 J44: Other chronic obstructive pulmonary disease	-0.0794 (0.0792)	0.4897135
Diagnoses main ICD10 R07: Pain in throat and chest	0.0086 (0.0464)	0.921
Diseases of the respiratory system	-0.0251 (0.0644)	0.8269714
Doctor diagnosed: asthma	0.0282 (0.053)	0.7522061
Doctor diagnosed: hayfever or allergic rhinitis	-6.8239e-05 (0.0513)	0.9998
Medication related adverse effects (Asthma or COPD)	-0.0303 (0.0599)	0.7622212
self reported: asthma	0.018 (0.0391)	0.7843378
self reported: emphysema or chronic bronchitis	-0.1992 (0.0654)	0.01099115
self reported: hayfever or allergic rhinitis	0.0388 (0.0456)	0.5773622
Other pulmonary diagnosis	-0.0251 (0.0644)	0.8269714
	Types of transport used excluding work Cycle
Phenotype	GC (SE)	FDR
Age asthma diagnosed	-0.0456 (0.0604)	0.6335156
Age asthma diagnosed by doctor	0.1055 (0.0903)	0.4147405
Age hayfever or allergic rhinitis diagnosed by doctor	-0.1341 (0.0965)	0.3168897
Condition that has ever been diagnosed by a doctor: Asthma	-0.1385 (0.04)	0.002783505
Condition that has ever been diagnosed by a doctor: Emphysema or chronic bronchitis	-0.283 (0.0735)	0.0006585366
Condition that has ever been diagnosed by a doctor: Hayfever allergic rhinitis or eczema	0.06 (0.0348)	0.2002009
Condition that has ever been diagnosed by a doctor: None of the above	0.0715 (0.0355)	0.1163883
Breathing problems during period of job: Yes	-0.1587 (0.0778)	0.1109406
Bring up phlegm or sputum or mucus on most days	-0.2027 (0.0881)	0.06528814
Cough on most days	-0.2295 (0.0645)	0.002347826
Diagnoses main ICD10 J44: Other chronic obstructive pulmonary disease	-0.3245 (0.0827)	0.00062064
Diagnoses main ICD10 R07: Pain in throat and chest	-0.4286 (0.0498)	0.0000000000000043578
Diseases of the respiratory system	-0.3978 (0.0631)	0.00000001716
Doctor diagnosed: asthma	-0.0417 (0.055)	0.6322089
Doctor diagnosed: hayfever or allergic rhinitis	0.0151 (0.0489)	0.8635443
Medication related adverse effects (Asthma or COPD)	-0.179 (0.0688)	0.03393243
self reported: asthma	-0.1296 (0.0393)	0.005242718
self reported: emphysema or chronic bronchitis	-0.3262 (0.0852)	0.0006585366
self reported: hayfever or allergic rhinitis	0.0576 (0.0506)	0.431325
Other pulmonary diagnosis	-0.3978 (0.0631)	0.00000001716
	Types of transport used excluding work Public transport
Phenotype	GC (SE)	FDR
Age asthma diagnosed	-0.0445 (0.0606)	0.6486959
Age asthma diagnosed by doctor	-0.0877 (0.086)	0.4834884
Age hayfever or allergic rhinitis diagnosed by doctor	0.0856 (0.0917)	0.5319607
Condition that has ever been diagnosed by a doctor: Asthma	0.0205 (0.0415)	0.7691284
Condition that has ever been diagnosed by a doctor: Emphysema or chronic bronchitis	-0.0511 (0.0784)	0.6866667
Condition that has ever been diagnosed by a doctor: Hayfever allergic rhinitis or eczema	0.1076 (0.0314)	0.003272727
Condition that has ever been diagnosed by a doctor: None of the above	-0.0695 (0.0341)	0.1111921
Breathing problems during period of job: Yes	-0.0306 (0.081)	0.8325197
Bring up phlegm or sputum or mucus on most days	0.0163 (0.0807)	0.9139718
Cough on most days	0.1007 (0.0718)	0.3110323
Diagnoses main ICD10 J44: Other chronic obstructive pulmonary disease	-0.148 (0.085)	0.1975964
Diagnoses main ICD10 R07: Pain in throat and chest	-0.1671 (0.0483)	0.002783505
Diseases of the respiratory system	-0.2324 (0.0658)	0.002347826
Doctor diagnosed: asthma	-0.0114 (0.064)	0.921
Doctor diagnosed: hayfever or allergic rhinitis	0.0293 (0.0563)	0.7571276
Medication related adverse effects (Asthma or COPD)	-0.1158 (0.0723)	0.2412295
self reported: asthma	0.0194 (0.0419)	0.7843378
self reported: emphysema or chronic bronchitis	-0.0189 (0.087)	0.9071562
self reported: hayfever or allergic rhinitis	0.1289 (0.0538)	0.054
Other pulmonary diagnosis	-0.2324 (0.0658)	0.002347826
	Types of transport used excluding work Walk
Phenotype	GC (SE)	FDR
Age asthma diagnosed	-0.062 (0.0626)	0.4953846
Age asthma diagnosed by doctor	-0.0054 (0.0762)	0.9667742
Age hayfever or allergic rhinitis diagnosed by doctor	-0.063 (0.082)	0.6255236
Condition that has ever been diagnosed by a doctor: Asthma	-0.0922 (0.033)	0.02095522
Condition that has ever been diagnosed by a doctor: Emphysema or chronic bronchitis	-0.263 (0.0621)	0.000216
Condition that has ever been diagnosed by a doctor: Hayfever allergic rhinitis or eczema	0.1743 (0.0327)	0.000002334273
Condition that has ever been diagnosed by a doctor: None of the above	-0.0513 (0.0319)	0.2412295
Breathing problems during period of job: Yes	-0.0405 (0.0716)	0.7350429
Bring up phlegm or sputum or mucus on most days	-0.197 (0.0818)	0.05269091
Cough on most days	-0.0481 (0.0671)	0.6510229
Diagnoses main ICD10 J44: Other chronic obstructive pulmonary disease	-0.3062 (0.0781)	0.0006231316
Diagnoses main ICD10 R07: Pain in throat and chest	-0.3274 (0.046)	0.00000000014985
Diseases of the respiratory system	-0.3021 (0.0545)	0.0000008526316
Doctor diagnosed: asthma	-0.0613 (0.0485)	0.362873
Doctor diagnosed: hayfever or allergic rhinitis	0.0519 (0.0513)	0.4853757
Medication related adverse effects (Asthma or COPD)	-0.0522 (0.063)	0.5902359
self reported: asthma	-0.0853 (0.0332)	0.03696644
self reported: emphysema or chronic bronchitis	-0.2344 (0.0715)	0.005242718
self reported: hayfever or allergic rhinitis	0.2101 (0.047)	0.00009379565
Other pulmonary diagnosis	-0.3021 (0.0545)	0.0000008526316
	Worked with materials containing asbestos Sometimes
Phenotype	GC (SE)	FDR
Age asthma diagnosed	0.1585 (0.1051)	0.2763035
Age asthma diagnosed by doctor	0.0985 (0.1501)	0.6838218
Age hayfever or allergic rhinitis diagnosed by doctor	0.177 (0.144)	0.3778275
Condition that has ever been diagnosed by a doctor: Asthma	0.1031 (0.0607)	0.2067296
Condition that has ever been diagnosed by a doctor: Emphysema or chronic bronchitis	0.3816 (0.1209)	0.007926606
Condition that has ever been diagnosed by a doctor: Hayfever allergic rhinitis or eczema	-0.0008 (0.0629)	0.9980933
Condition that has ever been diagnosed by a doctor: None of the above	-0.0793 (0.0616)	0.351
Breathing problems during period of job: Yes	0.2663 (0.127)	0.1007254
Bring up phlegm or sputum or mucus on most days	0.355 (0.1582)	0.07398895
Cough on most days	0.3198 (0.1066)	0.01256897
Diagnoses main ICD10 J44: Other chronic obstructive pulmonary disease	0.4586 (0.1405)	0.005711538
Diagnoses main ICD10 R07: Pain in throat and chest	0.3589 (0.0838)	0.000186
Diseases of the respiratory system	0.4191 (0.1117)	0.001255814
Doctor diagnosed: asthma	0.0068 (0.0918)	0.9667742
Doctor diagnosed: hayfever or allergic rhinitis	0.035 (0.0899)	0.8269714
Medication related adverse effects (Asthma or COPD)	0.1232 (0.1051)	0.4146857
self reported: asthma	0.1132 (0.0612)	0.1605069
self reported: emphysema or chronic bronchitis	0.3657 (0.1333)	0.0240438
self reported: hayfever or allergic rhinitis	-0.1046 (0.0811)	0.351
Other pulmonary diagnosis	0.4191 (0.1117)	0.001255814
	Worked with paints thinners or glues Sometimes
Phenotype	GC (SE)	FDR
Age asthma diagnosed	0.1044 (0.1012)	0.4812212
Age asthma diagnosed by doctor	0.1964 (0.1408)	0.3143571
Age hayfever or allergic rhinitis diagnosed by doctor	0.0633 (0.1364)	0.7843378
Condition that has ever been diagnosed by a doctor: Asthma	0.1413 (0.0561)	0.04110968
Condition that has ever been diagnosed by a doctor: Emphysema or chronic bronchitis	0.4473 (0.1119)	0.0004983429
Condition that has ever been diagnosed by a doctor: Hayfever allergic rhinitis or eczema	-0.0205 (0.0543)	0.8325197
Condition that has ever been diagnosed by a doctor: None of the above	-0.071 (0.0526)	0.3299586
Breathing problems during period of job: Yes	0.1729 (0.1177)	0.2876617
Bring up phlegm or sputum or mucus on most days	0.5807 (0.149)	0.0006585366
Cough on most days	0.4177 (0.1024)	0.0003626866
Diagnoses main ICD10 J44: Other chronic obstructive pulmonary disease	0.4152 (0.129)	0.006685714
Diagnoses main ICD10 R07: Pain in throat and chest	0.4093 (0.0841)	0.00001728
Diseases of the respiratory system	0.4922 (0.1019)	0.00001999459
Doctor diagnosed: asthma	0.0877 (0.0836)	0.4740716
Doctor diagnosed: hayfever or allergic rhinitis	-0.1204 (0.0809)	0.2825725
Medication related adverse effects (Asthma or COPD)	0.2285 (0.1043)	0.0836413
self reported: asthma	0.1467 (0.0563)	0.03379592
self reported: emphysema or chronic bronchitis	0.5468 (0.129)	0.0002150357
self reported: hayfever or allergic rhinitis	-0.0684 (0.0847)	0.6015714
Other pulmonary diagnosis	0.4922 (0.1019)	0.00001999459
	Workplace full of chemical or other fumes Sometimes
Phenotype	GC (SE)	FDR
Age asthma diagnosed	0.1749 (0.1089)	0.2412295
Age asthma diagnosed by doctor	0.1561 (0.1497)	0.4762544
Age hayfever or allergic rhinitis diagnosed by doctor	0.109 (0.152)	0.6510229
Condition that has ever been diagnosed by a doctor: Asthma	0.22 (0.062)	0.002347826
Condition that has ever been diagnosed by a doctor: Emphysema or chronic bronchitis	0.5657 (0.1174)	0.00002060526
Condition that has ever been diagnosed by a doctor: Hayfever allergic rhinitis or eczema	-0.0197 (0.0581)	0.8498929
Condition that has ever been diagnosed by a doctor: None of the above	-0.1344 (0.0565)	0.05592857
Breathing problems during period of job: Yes	0.3953 (0.131)	0.01184211
Bring up phlegm or sputum or mucus on most days	0.667 (0.1558)	0.000186
Cough on most days	0.4643 (0.1144)	0.0003873913
Diagnoses main ICD10 J44: Other chronic obstructive pulmonary disease	0.4949 (0.1241)	0.0005050141
Diagnoses main ICD10 R07: Pain in throat and chest	0.5245 (0.0909)	0.00000027135
Diseases of the respiratory system	0.5342 (0.1216)	0.00011988
Doctor diagnosed: asthma	0.1911 (0.0976)	0.1299617
Doctor diagnosed: hayfever or allergic rhinitis	-0.0551 (0.0922)	0.7159229
Medication related adverse effects (Asthma or COPD)	0.1663 (0.1065)	0.2549402
self reported: asthma	0.2111 (0.0608)	0.002783505
self reported: emphysema or chronic bronchitis	0.58 (0.139)	0.0002655738
self reported: hayfever or allergic rhinitis	-0.2265 (0.1004)	0.0723
Other pulmonary diagnosis	0.5342 (0.1216)	0.00011988
	Workplace had a lot of diesel exhaust sometime
Phenotype	GC (SE)	FDR
Age asthma diagnosed	0.1152 (0.1042)	0.4411915
Age asthma diagnosed by doctor	-0.0593 (0.1498)	0.8269714
Age hayfever or allergic rhinitis diagnosed by doctor	0.1323 (0.147)	0.5507403
Condition that has ever been diagnosed by a doctor: Asthma	0.1888 (0.0658)	0.01743307
Condition that has ever been diagnosed by a doctor: Emphysema or chronic bronchitis	0.4737 (0.1145)	0.0003034286
Condition that has ever been diagnosed by a doctor: Hayfever allergic rhinitis or eczema	-0.0284 (0.0542)	0.7567552
Condition that has ever been diagnosed by a doctor: None of the above	-0.1148 (0.0555)	0.1052727
Breathing problems during period of job: Yes	0.5661 (0.1369)	0.0003034286
Bring up phlegm or sputum or mucus on most days	0.5988 (0.1464)	0.0003580615
Cough on most days	0.4337 (0.1152)	0.001255814
Diagnoses main ICD10 J44: Other chronic obstructive pulmonary disease	0.5733 (0.1367)	0.0002457
Diagnoses main ICD10 R07: Pain in throat and chest	0.5646 (0.0961)	0.0000001654714
Diseases of the respiratory system	0.5815 (0.1158)	0.000008936129
Doctor diagnosed: asthma	0.2972 (0.1)	0.01372881
Doctor diagnosed: hayfever or allergic rhinitis	0.0996 (0.0901)	0.4411915
Medication related adverse effects (Asthma or COPD)	0.2865 (0.1124)	0.03862252
self reported: asthma	0.1797 (0.0659)	0.02504348
self reported: emphysema or chronic bronchitis	0.5283 (0.1294)	0.0003626866
self reported: hayfever or allergic rhinitis	-0.0887 (0.0886)	0.4897135
Other pulmonary diagnosis	0.5815 (0.1158)	0.000008936129
	Workplace very dusty Often
Phenotype	GC (SE)	FDR
Age asthma diagnosed	0.2371 (0.0813)	0.0154918
Age asthma diagnosed by doctor	0.2289 (0.128)	0.1803258
Age hayfever or allergic rhinitis diagnosed by doctor	0.0369 (0.1242)	0.866142
Condition that has ever been diagnosed by a doctor: Asthma	0.1627 (0.0548)	0.01372881
Condition that has ever been diagnosed by a doctor: Emphysema or chronic bronchitis	0.5356 (0.0924)	0.00000023976
Condition that has ever been diagnosed by a doctor: Hayfever allergic rhinitis or eczema	-0.089 (0.0502)	0.1855946
Condition that has ever been diagnosed by a doctor: None of the above	-0.0756 (0.0484)	0.2549402
Breathing problems during period of job: Yes	0.4744 (0.1077)	0.000118125
Bring up phlegm or sputum or mucus on most days	0.5371 (0.126)	0.0001983273
Cough on most days	0.4915 (0.0927)	0.0000025056
Diagnoses main ICD10 J44: Other chronic obstructive pulmonary disease	0.6129 (0.1081)	0.0000004542353
Diagnoses main ICD10 R07: Pain in throat and chest	0.5542 (0.0773)	0.00000000013068
Diseases of the respiratory system	0.5852 (0.0978)	0.00000009055385
Doctor diagnosed: asthma	0.2234 (0.0912)	0.04766667
Doctor diagnosed: hayfever or allergic rhinitis	-0.0274 (0.0799)	0.848588
Medication related adverse effects (Asthma or COPD)	0.1473 (0.0937)	0.2523629
self reported: asthma	0.1648 (0.0547)	0.0122087
self reported: emphysema or chronic bronchitis	0.5612 (0.1055)	0.00000234
self reported: hayfever or allergic rhinitis	-0.1222 (0.0706)	0.2002009
Other pulmonary diagnosis	0.5852 (0.0978)	0.00000009055385
	Workplace very dusty Sometimes
Phenotype	GC (SE)	FDR
Age asthma diagnosed	0.2491 (0.1265)	0.1275652
Age asthma diagnosed by doctor	-0.1515 (0.1588)	0.5186441
Age hayfever or allergic rhinitis diagnosed by doctor	0.0948 (0.1691)	0.7368057
Condition that has ever been diagnosed by a doctor: Asthma	0.2881 (0.0787)	0.001840909
Condition that has ever been diagnosed by a doctor: Emphysema or chronic bronchitis	0.6531 (0.1273)	0.000006064615
Condition that has ever been diagnosed by a doctor: Hayfever allergic rhinitis or eczema	-0.0152 (0.0649)	0.8960041
Condition that has ever been diagnosed by a doctor: None of the above	-0.1614 (0.0647)	0.04272152
Breathing problems during period of job: Yes	0.6871 (0.1541)	0.00009513191
Bring up phlegm or sputum or mucus on most days	0.7579 (0.1803)	0.0002407119
Cough on most days	0.5874 (0.1398)	0.0002407119
Diagnoses main ICD10 J44: Other chronic obstructive pulmonary disease	0.6677 (0.1631)	0.0003580615
Diagnoses main ICD10 R07: Pain in throat and chest	0.5825 (0.1175)	0.00001193062
Diseases of the respiratory system	0.6519 (0.1359)	0.00002173171
Doctor diagnosed: asthma	0.3085 (0.1098)	0.02030075
Doctor diagnosed: hayfever or allergic rhinitis	0.0192 (0.1059)	0.921
Medication related adverse effects (Asthma or COPD)	0.2975 (0.1174)	0.03927273
self reported: asthma	0.2855 (0.0783)	0.001840909
self reported: emphysema or chronic bronchitis	0.6792 (0.1436)	0.00002875814
self reported: hayfever or allergic rhinitis	-0.0942 (0.0917)	0.4818827
Other pulmonary diagnosis	0.6519 (0.1359)	0.00002173171
