# Supplementary material for: Consequences of exposure to pollutants on respiratory health: From genetic correlations to causal relationships
Source: PLoS One. 2022 Nov 17;17(11):e0277235. doi: 10.1371/journal.pone.0277235 (PMC9671383; doi:10.1371/journal.pone.0277235)
Supplement: S3 Table — It provides the complete list of the phenotypes analyzed in this work. (XLSX) [file pone.0277235.s003.xlsx]

## Sheet: Foglio1
Respiratory disorders	Pollutants
Age asthma diagnosed	A gas fire that you use regularly in winter time
Age asthma diagnosed by doctor	A gas hob or gas cooker
Age hayfever or allergic rhinitis diagnosed by doctor	An open solid fuel fire that you use regularly in winter time
All influenza (not pneumonia)	None of the above methods for heating or cooking
Anxiety (asthma related co morbidities)	Heating type(s) in home: Electric storage heaters
Asthma	Heating type(s) in home: Gas central heating
Asthma (mode)	Heating type(s) in home: None of the above
Asthma hospital admissions 1	Heating type(s) in home: Oil (kerosene) central heating
Asthma related pneumonia	Heating type(s) in home: Open fire without central heating
Bacterial pneumonia (organism specified)	Heating type(s) in home: Portable gas or paraffin heaters
Condition that has ever been diagnosed by a doctor: Asthma	Heating type(s) in home: Solid fuel central heating
Condition that has ever been diagnosed by a doctor: Emphysema or chronic bronchitis	Home area population density urban or rural: England or Wales Hamlet and Isolated Dwelling less sparse
Condition that has ever been diagnosed by a doctor: Hayfever allergic rhinitis or eczema	Home area population density urban or rural: England or Wales Town and Fringe less sparse
Condition that has ever been diagnosed by a doctor: None of the above	Home area population density urban or rural: England or Wales Urban less sparse
Breathing problems during period of job: No	Home area population density urban or rural: England or Wales Village less sparse
Breathing problems during period of job: Yes	Home area population density urban or rural: Scotland Accessible Rural
Bring up phlegm or sputum or mucus on most days	Home area population density urban or rural: Scotland Accessible Small Town
Cancer self reported: larynx or throat cancer	Home area population density urban or rural: Scotland Large Urban Area
Cancer self reported: lung cancer	Home area population density urban or rural: Scotland Other Urban Area
Childhood asthma (ageminor16)	bus conductor
Cough on most days	bus or coach driver minibus driver
Diagnoses main ICD10 C32: Malignant neoplasm of larynx	coal worker or miner (surface or underground)
Diagnoses main ICD10 C34: Malignant neoplasm of bronchus and lung	driving instructor hgv instructor
Diagnoses main ICD10 D10: Benign neoplasm of mouth and pharynx	heavy goods vehicle (hgv) driver lorry or truck driver tanker driver haulage driver
Diagnoses main ICD10 J01: Acute sinusitis	taxi or cab driver chauffeur hearse driver
Diagnoses main ICD10 J02: Acute pharyngitis	van driver delivery driver courier driver
Diagnoses main ICD10 J03: Acute tonsillitis	Bus and coach drivers
Diagnoses main ICD10 J06: Acute upper respiratory infections of multiple and unspecified sites	Heavy goods vehicle drivers
Diagnoses main ICD10 J13: Pneumonia due to Streptococcus pneumoniae	Mobile machine drivers and operatives n e c
Diagnoses main ICD10 J15: Bacterial pneumonia not elsewhere classified	Van drivers
Diagnoses main ICD10 J18: Pneumonia organism unspecified	Nitrogen dioxide air pollution 2010
Diagnoses main ICD10 J20: Acute bronchitis	Nitrogen oxides air pollution 2010
Diagnoses main ICD10 J22: Unspecified acute lower respiratory infection	Particulate matter air pollution (pm10) 2010
Diagnoses main ICD10 J31: Chronic rhinitis nasopharyngitis and pharyngitis	Particulate matter air pollution (pm2 5) 2010
Diagnoses main ICD10 J32: Chronic sinusitis	Particulate matter air pollution (pm2 5) absorbance 2010
Diagnoses main ICD10 J33: Nasal polyp	Particulate matter air pollution 2 5 10um 2010
Diagnoses main ICD10 J34: Other disorders of nose and nasal sinuses	Time spent driving
Diagnoses main ICD10 J35: Chronic diseases of tonsils and adenoids	Traffic intensity on the nearest major road
Diagnoses main ICD10 J36: Peritonsillar abscess	Traffic intensity on the nearest road
Diagnoses main ICD10 J38: Diseases of vocal cords and larynx not elsewhere classified	Transport type for commuting to job workplace: Car or motor vehicle
Diagnoses main ICD10 J39: Other diseases of upper respiratory tract	Transport type for commuting to job workplace: Cycle
Diagnoses main ICD10 J40: Bronchitis not specified as acute or chronic	Transport type for commuting to job workplace: None of the above
Diagnoses main ICD10 J43: Emphysema	Transport type for commuting to job workplace: Public transport
Diagnoses main ICD10 J44: Other chronic obstructive pulmonary disease	Transport type for commuting to job workplace: Walk
Diagnoses main ICD10 J45: Asthma	Types of transport used (excluding work): Car or motor vehicle
Diagnoses main ICD10 J46: Status asthmaticus	Types of transport used (excluding work): Cycle
Diagnoses main ICD10 J47: Bronchiectasis	Types of transport used (excluding work): None of the above
Diagnoses main ICD10 J69: Pneumonitis due to solids and liquids	Types of transport used (excluding work): Public transport
Diagnoses main ICD10 J84: Other interstitial pulmonary diseases	Types of transport used (excluding work): Walk
Diagnoses main ICD10 J86: Pyothorax	Worked with materials containing asbestos: Often
Diagnoses main ICD10 J90: Pleural effusion not elsewhere classified	Worked with materials containing asbestos: Rarely or never
Diagnoses main ICD10 J93: Pneumothorax	Worked with materials containing asbestos: Sometimes
Diagnoses main ICD10 J96: Respiratory failure not elsewhere classified	Worked with paints thinners or glues: Often
Diagnoses main ICD10 J98: Other respiratory disorders	Worked with paints thinners or glues: Rarely or never
Diagnoses main ICD10 Q38: Other congenital malformations of tongue mouth and pharynx	Worked with paints thinners or glues: Sometimes
Diagnoses main ICD10 R04: Haemorrhage from respiratory passages	Worked with pesticides: Often
Diagnoses main ICD10 R05: Cough	Worked with pesticides: Rarely or never
Diagnoses main ICD10 R06: Abnormalities of breathing	Worked with pesticides: Sometimes
Diagnoses main ICD10 R07: Pain in throat and chest	Workplace full of chemical or other fumes: Often
Diagnoses main ICD10 R91: Abnormal findings on diagnostic imaging of lung	Workplace full of chemical or other fumes: Rarely or never
Diagnoses main ICD10 T17: Foreign body in respiratory tract	Workplace full of chemical or other fumes: Sometimes
Diseases of the respiratory system	Workplace had a lot of diesel exhaust: Often
Doctor diagnosed: asthma	Workplace had a lot of diesel exhaust: Rarely or never
Doctor diagnosed: bronchiectasis	Workplace had a lot of diesel exhaust: Sometimes
Doctor diagnosed: chronic bronchitis	Workplace very dusty: Often
Doctor diagnosed: COPD (chronic obstructive pulmonary disease)	Workplace very dusty: Rarely or never
Doctor diagnosed: emphysema	Workplace very dusty: Sometimes
Doctor diagnosed: hayfever or allergic rhinitis
Doctor diagnosed: lung cancer (not mesothelioma)
Doctor diagnosed: sarcoidosis
Idiopathic pulmonary fibrosis (attempt to specificity)
Lung diseases due to external agents
Malignant neoplasm of bronchus and lung
Malignant neoplasm of larynx
Medication related adverse effects (Asthma or COPD)
self reported: asbestosis
self reported: asthma
self reported: bronchiectasis
self reported: bronchitis
self reported: chronic obstructive airways disease or copd
self reported: chronic sinusitis
self reported: emphysema
self reported: emphysema or chronic bronchitis
self reported: hayfever or allergic rhinitis
self reported: interstitial lung disease
self reported: nasal or sinus disorder
self reported: nasal polyps
self reported: other respiratory problems
self reported: pleurisy
self reported: pneumothorax
self reported: spontaneous pneumothorax or recurrent pneumothorax
self reported: throat or larynx disorder
self reported: whooping cough or pertussis
Other pulmonary diagnosis
Pneumonias (Asthma or COPD co morbidities)
Recent medication for asthma
Recent medication for bronchiectasis
Recent medication for chronic bronchitis
Recent medication for COPD (Chronic Obstructive Pulmonary Disease)
Recent medication for hayfever or allergic rhinitis
Suggestive for eosinophilic asthma
Underlying (primary) cause of death ICD10 C34 9 Bronchus or lung unspecified
Years of cough on most days
